# Supplementary material for: Effect of protein supplement level on the productive and reproductive parameters of replacement heifers managed in intensive grazing systems
Source: PLoS One. 2020 Oct 7;15(10):e0239786. doi: 10.1371/journal.pone.0239786 (PMC7540841; doi:10.1371/journal.pone.0239786)
Supplement: S1 Data — (XLSX) [file pone.0239786.s004.xlsx]

## Sheet: Table 3
anim	TR	PER	Weight	Pasture DMI	Pasture DMI%BW	DM concentrate intake	dry matter intake	DMI%BW	Dig DM	CP intake	NDF intake	NDF int%BW	EE intake	NFC intake	Dig CP	Dig NDF	DE intake	CP/DM	FDN/DM	CPMic	EMS
64	0	1	335.333	6.10776	0.018214	0	6.10776	0.018214	0.580139	1.06244	4.05763	12.1003	0.084455	0.143621	0.625863	0.762787	15.0291	0.173949	0.66434	278.923	82.9648
68	0	1	380.333	8.86327	0.023304	0	8.86327	0.023304	0.575844	1.54176	5.88822	15.4817	0.122557	0.208415	0.70618	0.720631	22.0199	0.173949	0.66434	660.592	135.085
93	1	1	348.333	5.36978	0.0154156	1.4635	6.83329	0.0196171	0.622752	1.1023	3.76973	10.8222	0.131645	1.04559	0.627523	0.731996	18.0965	0.161313	0.551671	443.97	108.328
100	0	1	395			0
101	1	1	400.333	6.16337	0.0153956	1.61614	7.77951	0.0194326	0.598193	1.25788	4.31805	10.7861	0.148605	1.15616	0.571272	0.758288	20.2944	0.161692	0.555053	435.288	94.4365
102	0	1	410.667	5.88557	0.0143317	0	5.88557	0.0143317	0.554544	1.02379	3.91002	9.52114	0.0813826	0.138396	0.662	0.720214	14.6463	0.173949	0.66434	456.63	139.665
104	2	1	431	10.0133	0.0232327	1.76627	11.7795	0.0273307	0.606924	2.1827	7.01811	16.2833	0.18894	0.717966	0.662842	0.732106	29.6732	0.185296	0.595788	398.326	60.3535
161	1	1	404.333	6.19158	0.0153131	1.7149	7.90648	0.0195544	0.617747	1.27414	4.35044	10.7595	0.152868	1.22455	0.631761	0.725175	21.2167	0.161152	0.550237	366.516	76.2912
163	1	1	408	5.824	0.0142745	1.72388	7.54788	0.0184997	0.663659	1.21124	4.10749	10.0674	0.148138	1.22835	0.68755	0.733839	21.8105	0.160474	0.54419	608.732	123.208
167	0	1	382.333	10.2123	0.0267105	0	10.2123	0.0267105	0.668459	1.77642	6.78445	17.7449	0.141211	0.240137	0.777204	0.766032	28.7962	0.173949	0.66434	423.395	66.0683
169	2	1	348	7.21603	0.0207357	1.45247	8.6685	0.0249095	0.648636	1.61779	5.09478	14.6402	0.141293	0.603331	0.740306	0.764467	23.9306	0.186629	0.587735	495.4	93.1844
171	2	1	389.667	5.3454	0.0137179	1.63179	6.97718	0.0179055	0.627091	1.33716	3.88919	9.98082	0.120551	0.712863	0.686222	0.742473	18.7188	0.191647	0.557416	458.619	110.127
176	2	1	397	7.47534	0.0188296	1.64972	9.12506	0.022985	0.670644	1.71214	5.30791	13.3701	0.150516	0.694411	0.741856	0.78579	26.2569	0.18763	0.581685	699.583	119.605
178	2	1	353.333	10.4575	0.0295966	1.41661	11.8741	0.0336059	0.660691	2.17268	7.24077	20.4927	0.185088	0.545036	0.751222	0.753418	31.6684	0.182977	0.609796	524.277	74.7251
179	1	1	370.333	7.71203	0.0208246	1.53533	9.24736	0.0249704	0.644488	1.51798	5.3357	14.4078	0.16685	1.11044	0.69679	0.73503	25.16	0.164153	0.576998	465.988	82.3355
180	2	1	391	6.79261	0.0173724	1.67662	8.46922	0.0216604	0.67619	1.60009	4.85992	12.4295	0.141844	0.67652	0.741796	0.739548	23.5069	0.18893	0.573833	505.318	96.8206
181	0	1	308.333	7.53053	0.0244233	0	7.53053	0.0244233	0.616785	1.30993	5.00283	16.2254	0.104128	0.177076	0.71021	0.750072	19.8518	0.173949	0.66434	624.834	141.159
182	1	1	315.667	7.5785	0.0240079	1.28393	8.86243	0.0280753	0.66859	1.46586	5.21223	16.5118	0.155144	0.935967	0.678028	0.749699	24.632	0.165401	0.588127	572.985	103.113
64	0	2	341	5.0192	0.0147191	0	5.0192	0.0147191	0.525561	0.879412	3.14797	9.23158	0.0886287	0.278691	0.634457	0.670639	11.2566	0.17521	0.627186	449.555	179.593
68	0	2	385.333	6.44441	0.0167243	0	6.44441	0.0167243	0.565466	1.12912	4.04184	10.4892	0.113795	0.357827	0.691997	0.667436	16.0066	0.17521	0.627186	582.568	163.464
93	1	2	351.333	4.97092	0.0141487	1.54129	6.51221	0.0185357	0.654621	1.04786	3.29693	9.38406	0.154841	1.27003	0.667856	0.691344	18.1572	0.160906	0.506269	473.462	114.929
100	0	2	403	7.81741	0.019398	0	7.81741	0.019398	0.589613	1.36969	4.90297	12.1662	0.138039	0.434063	0.678311	0.705195	19.6472	0.17521	0.627186	520.564	118.688
101	1	2	416.333	4.22897	0.0101577	1.77428	6.00325	0.0144193	0.5582	0.944602	2.85869	6.86635	0.151878	1.40755	0.522394	0.674835	15.2509	0.157348	0.47619	439.676	126.065
102	0	2	421.333	5.69313	0.0135122	0	5.69313	0.0135122	0.555567	0.997491	3.57065	8.47464	0.100529	0.316111	0.673645	0.670562	13.8125	0.17521	0.627186	503.364	163.687
104	2	2	439	4.70267	0.0107122	1.95233	6.655	0.0151595	0.605584	1.31131	3.22255	7.34067	0.141593	1.14007	0.702705	0.657036	17.3649	0.197041	0.48423	424.448	110.339
161	1	2	411.667	4.10401	0.00996925	1.82805	5.93205	0.0144098	0.614357	0.928878	2.78657	6.76899	0.15201	1.44097	0.602948	0.707253	16.0725	0.156586	0.469747	399.581	109.012
163	1	2	419.333	6.77197	0.0161494	1.81012	8.5821	0.0204661	0.561337	1.39427	4.45779	10.6307	0.198341	1.52562	0.57715	0.65436	21.0752	0.162463	0.519429	636.62	133.095
167	0	2	394.333	5.66683	0.0143707	0	5.66683	0.0143707	0.584298	0.992883	3.55416	9.01307	0.100064	0.314651	0.71239	0.675969	14.2727	0.17521	0.627186	516.854	163.035
169	2	2	369.667	5.46946	0.0147956	1.57619	7.04565	0.0190595	0.682093	1.35176	3.65085	9.87607	0.138686	0.954536	0.767337	0.733854	20.1786	0.191858	0.518171	555.794	124.126
171	2	2	405	7.53432	0.0186033	1.76426	9.29859	0.0229595	0.54521	1.76049	4.97222	12.2771	0.180171	1.09287	0.60663	0.672751	21.1794	0.189329	0.534728	558.647	118.909
176	2	2	401	7.17741	0.0178988	1.80904	8.98645	0.0224101	0.553028	1.70914	4.75463	11.8569	0.175065	1.11112	0.627728	0.683044	21.3608	0.19019	0.529089	583.072	122.918
178	2	2	364.333	10.1185	0.0277726	1.5941	11.7126	0.032148	0.647022	2.17079	6.56917	18.0307	0.221257	1.04475	0.733179	0.727944	30.935	0.185338	0.560864	483.564	70.4513
179	1	2	375.333	9.03315	0.024067	1.68467	10.7178	0.0285555	0.61382	1.77606	5.86138	15.6165	0.23281	1.51948	0.664684	0.714023	27.9183	0.165711	0.546882	592.882	94.3034
180	2	2	405.667	7.17132	0.0176779	1.75531	8.92662	0.0220048	0.599957	1.69465	4.74329	11.6926	0.173522	1.0817	0.670886	0.686857	22.1758	0.189843	0.531365	632.025	128.503
181	0	2	326.667	8.64487	0.0264639	0	8.64487	0.0264639	0.608316	1.51466	5.42194	16.5978	0.152651	0.480007	0.700591	0.74273	22.118	0.17521	0.627186	673.645	136.73
182	1	2	325	5.55825	0.0171023	1.43376	6.99201	0.0215139	0.597974	1.13842	3.65279	11.2394	0.160533	1.2155	0.615296	0.692534	18.1284	0.162817	0.522424	521.71	126.932
64	0	3	344.333	7.38841	0.0214571	0	7.38841	0.0214571	0.526651	1.25779	4.88869	14.1975	0.129446	0.210457	0.598475	0.668074	16.7023	0.170238	0.66167	455.635	121.833
68	0	3	388.333	8.71327	0.0224376	0	8.71327	0.0224376	0.535744	1.48333	5.76531	14.8463	0.152657	0.248195	0.643741	0.677848	20.8658	0.170238	0.66167	643.827	138.073
93	1	3	360.333	5.41421	0.0150256	1.57714	6.99135	0.0194025	0.524282	1.10273	3.76583	10.451	0.163482	1.16512	0.578464	0.597369	16.0868	0.157727	0.538642	582.615	159.766
100	0	3	417	10.2527	0.0245868	0	10.2527	0.0245868	0.550866	1.74541	6.78391	16.2684	0.179628	0.0967312	0.66212	0.647822	23.362	0.170238	0.66167	555.606	107.004
101	1	3	426.333	8.84616	0.0207494	1.88181	10.728	0.0251633	0.578101	1.72194	6.07208	14.2426	0.236867	1.41271	0.596225	0.679746	26.8203	0.16051	0.566004	513.854	84.5122
102	0	3	427	7.37124	0.0172629	0	7.37124	0.0172629	0.544084	1.25487	4.87733	11.4223	0.129145	0.0695454	0.67418	0.628214	17.6152	0.170238	0.66167	394.728	100.562
104	2	3	452.667	5.83267	0.0128851	1.97024	7.80291	0.0172376	0.543082	1.48477	4.13491	9.13455	0.16128	1.01162	0.644543	0.599475	18.5142	0.190284	0.529919	397.726	96.7083
161	1	3	421	9.36462	0.0222438	1.84597	11.2106	0.0266285	0.631783	1.80609	6.41096	15.2279	0.244391	1.39228	0.70994	0.674591	30.0344	0.161106	0.571867	374.867	55.4176
163	1	3	425	6.94528	0.0163418	1.89077	8.83605	0.0207907	0.636256	1.39937	4.81537	11.3303	0.203953	1.40111	0.661803	0.685022	24.22	0.15837	0.544968	680.743	123.856
167	0	3	392.333	8.22212	0.020957	0	8.22212	0.020957	0.602354	1.39972	5.44033	13.8666	0.144052	0.234204	0.70975	0.695408	21.5594	0.170238	0.66167	483.512	100.295
169	2	3	378.333	8.48218	0.0224199	1.64784	10.13	0.0267754	0.645528	1.85534	5.84291	15.4438	0.19803	0.81099	0.734134	0.715327	27.3205	0.183152	0.576792	473.65	77.8818
171	2	3	409.333	6.21298	0.0151783	1.80904	8.02202	0.0195978	0.591219	1.50927	4.364	10.6612	0.163108	0.9205	0.683732	0.641325	20.009	0.188141	0.544003	708.35	159.544
176	2	3	407.333	6.9454	0.0170509	1.79113	8.73653	0.0214481	0.557822	1.62949	4.84612	11.8972	0.175403	0.903656	0.661162	0.607777	21.5406	0.186514	0.554696	667.958	139.302
178	2	3	380.333	5.57442	0.0146567	1.62993	7.20435	0.0189422	0.631328	1.35585	3.91643	10.2974	0.146549	0.82959	0.729075	0.653145	19.141	0.188199	0.54362	505.371	118.991
179	1	3	386.333	8.00773	0.0207275	1.67571	9.68344	0.025065	0.585501	1.55556	5.49335	14.2192	0.21321	1.25922	0.634401	0.640697	24.5313	0.160641	0.567293	513.186	92.4549
180	2	3	418.667	4.85469	0.0115956	1.80904	6.66373	0.0159165	0.607083	1.27804	3.46526	8.27689	0.139311	0.933726	0.663975	0.67446	17.4241	0.19179	0.520018	559.697	144.054
181	0	3	333.667	7.41555	0.0222244	0	7.41555	0.0222244	0.496709	1.26241	4.90664	14.7052	0.129921	0.21123	0.611615	0.640228	16.4895	0.170238	0.66167	725.374	196.993
182	1	3	339.667	6.18154	0.0181988	1.46065	7.64218	0.0224991	0.618066	1.21998	4.26	12.5417	0.171857	1.09007	0.636665	0.677419	20.487	0.159638	0.557432	534.935	115.084
64	0	4	346	6.25739	0.0180849	0	6.25739	0.0180849	0.525193	1.14187	4.31269	12.4644	0.081369	-0.0507006	0.611723	0.691657	14.0849	0.182483	0.689216	225.698	72.3289
68	0	4	396	6.44325	0.0162708	0	6.44325	0.0162708	0.51068	1.17578	4.44079	11.2141	0.0837858	-0.0522065	0.644953	0.689101	14.7643	0.182483	0.689216	559.753	171.81
93	1	4	364.333	5.3551	0.0146984	1.61298	6.96809	0.0191256	0.655859	1.16235	3.8784	10.6452	0.13982	0.993954	0.679216	0.715876	19.1387	0.16681	0.556595	441.621	102.374
100	0	4	423.333	8.33135	0.0196803	0	8.33135	0.0196803	0.571323	1.52033	5.74209	13.564	0.108338	-0.0675048	0.69779	0.693051	20.5062	0.182483	0.689216	507.895	112.018
101	1	4	444	6.0893	0.0137146	1.89973	7.98903	0.0179933	0.571235	1.32924	4.41777	9.94993	0.161845	1.17657	0.61115	0.670027	20.0556	0.166383	0.552979	445.361	98.4487
102	0	4	432.667	7.28049	0.016827	0	7.28049	0.016827	0.567253	1.32856	5.01783	11.5974	0.094673	-0.0589903	0.70823	0.667674	18.2455	0.182483	0.689216	475.607	117.913
104	2	4	465	5.8848	0.0126555	2.02398	7.90877	0.0170081	0.634398	1.57911	4.33902	9.33123	0.137226	0.824942	0.723503	0.742928	21.4154	0.199666	0.548634	371.548	78.4613
161	1	4	433	4.74796	0.0109653	1.89077	6.63873	0.0153319	0.640071	1.08344	3.49225	8.06525	0.144012	1.20666	0.714279	0.73915	18.671	0.163199	0.526042	349.141	82.9386
163	1	4	430.667	7.69681	0.0178718	1.9087	9.6055	0.0223038	0.593187	1.62361	5.52673	12.833	0.183138	1.13925	0.629602	0.738744	24.4382	0.169029	0.575371	688.162	125.057
167	0	4	405.5	7.86728	0.0194014	0	7.86728	0.0194014	0.59064	1.43564	5.42226	13.3718	0.102303	-0.0637448	0.740317	0.714523	20.1629	0.182483	0.689216	496.519	111.569
169	2	4	398	4.77358	0.0119939	1.69262	6.46619	0.0162467	0.590402	1.29362	3.5268	8.8613	0.112838	0.696731	0.719014	0.628596	16.6444	0.200059	0.545421	606.839	165.62
171	2	4	422.667	6.65449	0.0157441	1.83591	8.49039	0.0200877	0.615501	1.67262	4.8432	11.4587	0.141595	0.687302	0.690942	0.720533	22.0067	0.197001	0.570432	538.275	110.599
176	2	4	422.667	4.75611	0.0112526	1.80904	6.56515	0.0155327	0.56281	1.31949	3.53104	8.3542	0.116103	0.760673	0.630494	0.667165	16.4464	0.200984	0.537847	594.609	162.779
178	2	4	382.667	8.50717	0.0222313	1.69262	10.1998	0.0266545	0.651367	1.97493	6.10005	15.9409	0.161389	0.523775	0.76582	0.715711	27.5356	0.193625	0.598057	424.09	69.8495
179	1	4	399	6.29441	0.0157755	1.72948	8.02389	0.02011	0.636045	1.34712	4.53934	11.3768	0.157104	1.05074	0.683043	0.703334	22.0739	0.167889	0.565728	694.839	139.649
180	2	4	427.333	6.39487	0.0149646	1.87173	8.2666	0.0193446	0.592717	1.63419	4.66928	10.9265	0.139293	0.718754	0.686936	0.672239	20.9802	0.197685	0.564836	498.594	107.559
181	0	4	343.333	5.52694	0.0160979	0	5.52694	0.0160979	0.531788	1.00857	3.80925	11.0949	0.0718705	-0.0447821	0.68458	0.697586	13.0078	0.182483	0.689216	629.37	219.326
182	1	4	346.667	4.3807	0.0126366	1.52337	5.90408	0.017031	0.581627	0.97425	3.19641	9.22041	0.12325	0.957114	0.603129	0.667366	15.2301	0.165013	0.54139	520.875	151.005

## Sheet: Table 4
ANIM	PER	TREAT	Rib eye area	Back fat thickness	Parenchymal	Fat pad
64	1	0	45.8	1.9	4.51096	5.12298
68	1	0	54.3	3.4	4.81615	5.15167
93	1	1	56.2	1.7	4.78329	5.04297
100	1	0	53.9	2.7	4.58332	5.00947
101	1	1	54.7	1.9	4.79167	5.14815
102	1	0	43.7	3.2	4.44989	5.12451
104	1	2	51	1.5	4.72668	5.10695
161	1	1	52.2	3.4	5.00056	5.1639
163	1	1	50.6	4.2	4.78775	5.08324
167	1	0	39	2.4	4.84452	5.12482
169	1	2	47.4	1.7	5.00755	5.25472
171	1	2	46.6	1.5	4.67287	5.0793
176	1	2	46	1.4	4.7707	5.11609
178	1	2	46.4	1.9	4.5076	5.14027
179	1	1	46.9	2	4.87245	5.15489
180	1	2	40.2	1.7	4.33074	4.9931
181	1	0	41.6	1.9	4.84314	5.06558
182	1	1	34.7	1.7	4.2403	5.18688
64	4	0	56.8	2.2	4.49578	5.07526
68	4	0	53.3	2.5	4.61246	5.1041
93	4	1	51.8	2.5	4.76105	5.13569
100	4	0	59.2	2.4	4.43688	5.08726
101	4	1	63.1	2.9	4.60848	5.14486
102	4	0	55.3	3.7	4.80216	5.12256
104	4	2	65.2	2.5	4.45248	5.1313
161	4	1	62.5	3.7	4.7271	5.0823
163	4	1	61.2	2.7	4.69338	5.04547
167	4	0	45.9	2.9	4.78972	5.04877
169	4	2	58.8	2.5	4.83882	5.05844
171	4	2	57.4	2.7	4.63778	5.0926
176	4	2	58.2	1.9	4.83988	5.1541
178	4	2	59.5	2.4	4.64619	5.1
179	4	1	56.6	3.2	4.63518	5.02249
180	4	2	67.3	3.2	4.52364	4.92112
181	4	0	46.8	3.1	4.72936	5.05507
182	4	1	46.4	2.2	4.17719	5.15086

## Sheet: Table 5
ANIM	TREAT	PER	Gluc	ureia	ALB	total protein	total cholesterol	triglycerides	Insulina	IGF-I
64	0	1	71.5714	53.5714	2.6	7.8	94	9	1	144
68	0	1	79.5714	42.2857	3.1	7.5	93	12	1.5	279
100	0	1	78.5714	49.5714	3	7.9	105	15	2	170
102	0	1	73.4286	52.4286	2.7	7.8	94	10	9.2	199
167	0	1	75.5714	42.2857	2.8	7.6	104	6	0.86	297
181	0	1	83.1429	50.8571	2.9	7.3	109	9	1.5	235
64	0	2	74.4286	47.8571	3	7.2	88	8	1.9	187
68	0	2	83	48.8571	3.3	7.4	102	13	1.7	262
100	0	2	78.5714	53	2.9	7.5	96	9	1.1	208
102	0	2	75.7143	53.2857	2.9	7	77	6	0.9	162
167	0	2	75.2857	48	3.5	8	93	10	1.8	167
181	0	2	78.4286	52	3.4	7.1	55	5	1.8	232
64	0	3	66.4286	50.4	2.8	6.9	48	6	1.1	300
68	0	3	81.5714	42	3.3	8	100	10	1.1	138
100	0	3	77	48.1429	3.1	7.7	82	11	1.1	195
102	0	3	76.8571	46.8	3.2	8	71	10	1.2	219
167	0	3	73.2857	41	3.3	8	78	8	0.5	195
181	0	3	76.4286	45.7143	3.1	7.9	83	6	2	161
64	0	4	64.7143	56.4	2.5	7.1	92	4	0.65	215
68	0	4	77.1429	47.2857	3	7.4	94	6	0.84	313
100	0	4	75.2857	52	2.9	7.4	93	9	1.1	188
102	0	4	71.8571	55.1429	2.8	8.3	102	12	0.59	232
167	0	4	68.7143	49.4286	2.8	7	114	10	0.98	275
181	0	4	74.2857	56.5714	2.9	7.4	109	11	2.1	275
93	1	1	84.2857	47.1429	3	7.2	91	12	1.8	236
101	1	1	86.5714	45.2857	3.4	7.2	106	15	2.3	363
161	1	1	78.5714	52.4286	3.2	7.2	106	9	1.6	195
163	1	1	81.4286	50.5714	2.6	6.2	72	5	2.4	171
179	1	1	79.4286	49.4286	3.3	7.2	94	6	1.1	206
182	1	1	78.1429	48.7143	3.1	7.1	62	8	2.3	259
93	1	2	83.1429	52	3.4	7.8	58	14	1.6	267
101	1	2	81.1429	47.5714	3.2	8	108	15	1.1	155
161	1	2	78.1429	47	3	7.4	67	4	1.3	220
163	1	2	79.5714	49.8571	3	7.6	66	9	1.1	214
179	1	2	77.4286	47.5714	3.2	7.3	65	13	0.62	239
182	1	2	75.2857	48.7143	3.2	8.1	78	3	4.7	161
93	1	3	78	46.5	2.6	6.9	86	5	0.52	176
101	1	3	75.4286	41.8	3.1	7.1	93	6	1.4	351
161	1	3	76.2857	45.8571	3	7.5	102	13	2.1	169
163	1	3	78.2857	52.2857	2.8	8.4	99	10	1.5	234
179	1	3	69.8571	47.2857	2.9	7.2	113	5	1.5	288
182	1	3	71.2857	56.7143	3.1	7.8	115	8	5.4	286
93	1	4	76.8571	45.5714	3.1	7.6	87	6	3.7	226
101	1	4	74	47.8571	3.4	7.2	103	9	6.6	342
161	1	4	77.1429	50.5714	3.1	7.7	98	5	2	238
163	1	4	80.1429	42.5714	2.9	6.4	78	6	2.2	173
179	1	4	72.2857	49.7143	3.2	7.4	92	7	2.6	219
182	1	4	71.1429	49.2857	3.4	7.9	65	6	4.3	281
104	2	1	83.4286	53.5714	3.1	7.6	68	8	1.7	350
169	2	1	77.4286	50.4286	3.2	8.3	103	10	1.5	160
171	2	1	81.2857	51.4286	3.1	8	68	7	1.8	231
176	2	1	83	54.4286	3	7.4	71	10	2.4	230
178	2	1	81.5714	60.5714	3.2	7.3	66	6	0.86	205
180	2	1	85.4286	53.5714	3	7.7	80	3	1.3	161
104	2	2	84.4286	52.1429	3	7.7	101	5	2.6	122
169	2	2	76.1429	53.5714	2.3	6.6	63	8	0.86	309
171	2	2	79.2857	53	3	6.8	83	3	11.7	190
176	2	2	76.2857	50.4286	2.8	8.2	105	5	4.8	263
178	2	2	76.4286	59.8571	2.9	7.7	119	6	1.3	283
180	2	2	78.7143	56.2857	2.8	7.3	115	8	2	252
104	2	3	76.5714	52.7143	3.1	4.5	100	9	2.3	212
169	2	3	72.7143	43.4	3.3	6.9	107	9	5.1	302
171	2	3	72.8571	45	2.8	7.2	97	7.2	2.7	281
176	2	3	75.1429	46.4	2.6	6.1	74	8	4.5	166
178	2	3	74.5714	56	3.3	7.9	96	11	2.1	248
180	2	3	74.2857	49.5714	3.5	7	67	11	2.9	284
104	2	4	74.5714	58.5714	3.1	6.9	59	8	5.3	246
169	2	4	70.8571	57.1429	3.1	7.2	93	7	7.6	153
171	2	4	70	50.4286	3	7.2	62	8	3.8	228
176	2	4	70.7143	48.5714	2.8	7.3	58	3	7	229
178	2	4	67.8571	67.1429	3.1	8.2	77	4	5.7	254
180	2	4	72.5714	58.8571	3.1	7.4	86	7	1.3	157

## Sheet: Table 6
ANIM	TREAT	PER	Cliv rate	Blast rate	Cliv	Embryo	Oocytes recov		Anim	Per	Treat	FOLs viewed	Recovered oocytes	Recovery rate
64	0	2	71.4286	42.8571	5	3	7		64	1	1	8	6	75
68	0	2	50	25	2	1	4		68	1	1	8	2	25
93	1	2	60	20	3	1	5		93	1	2	6	5	83.3333
100	0	2	16.6667	8.33333	2	1	12		100	1	1	16	13	81.25
101	1	2	50	0	2	0	4		101	1	2	15	14	93.3333
102	0	2	35.2941	5.88235	6	1	17		102	1	1	31	18	58.0645
104	2	2	50	50	1	1	2		104	1	3	15	6	40
161	1	2	25	0	1	0	4		161	1	2	6	6	100
163	1	2	6.66667	6.66667	1	1	15		163	1	2	28	39	139.286
167	0	2	40	40	2	2	5		167	1	1	11	11	100
169	2	2	25	0	1	0	4		169	1	3	12	18	150
171	2	2	33.3333	0	1	0	3		171	1	3	15	14	93.3333
176	2	2	33.3333	0	2	0	6		176	1	3	14	9	64.2857
178	2	2	28.5714	14.2857	4	2	14		178	1	3	15	14	93.3333
179	1	2	60	0	3	0	5		179	1	2	14	17	121.429
180	2	2	12.5	8.33333	3	2	24		180	1	3	49	46	93.8776
181	0	2	50	50	3	3	6		181	1	1	16	15	93.75
182	1	2	0	0	0	0	4		182	1	2	16	11	68.75
64	0	3	57.1429	28.5714	4	2	7		64	2	1	10	8	80
68	0	3	100	66.6667	3	2	3		68	2	1	7	6	85.7143
93	1	3	16.6667	0	1	0	6		93	2	2	9	6	66.6667
100	0	3	0	0	0	0	4		100	2	1	14	18	128.571
101	1	3	0	0	0	0	5		101	2	2	11	11	100
102	0	3	55.5556	55.5556	5	5	9		102	2	1	25	20	80
104	2	3	50	0	2	0	4		104	2	3	13	9	69.2308
161	1	3	20	0	1	0	5		161	2	2	12	5	41.6667
163	1	3	9.09091	9.09091	1	1	11		163	2	2	24	27	112.5
167	0	3	66.6667	33.3333	2	1	3		167	2	1	10	8	80
169	2	3	100	40	5	2	5		169	2	3	12	9	75
171	2	3	66.6667	50	4	3	6		171	2	3	17	10	58.8235
176	2	3	20	20	1	1	5		176	2	3	19	17	89.4737
178	2	3	0	0	0	0	11		178	2	3	21	27	128.571
179	1	3	33.3333	11.1111	3	1	9		179	2	2	20	17	85
180	2	3	35.2941	17.6471	6	3	17		180	2	3	30	37	123.333
181	0	3	10	10	1	1	10		181	2	1	18	18	100
182	1	3	0	0	0	0	3		182	2	2	13	14	107.692
64	0	4	60	20	3	1	5		64	3	0	8	8	100
68	0	4	100	66.6667	3	2	3		68	3	0	8	6	75
93	1	4	37.5	0	3	0	8		93	3	1	7	9	128.571
100	0	4	42.8571	14.2857	3	1	7		100	3	0	20	12	60
101	1	4	0	0	0	0	3		101	3	1	15	18	120
102	0	4	25	12.5	2	1	8		102	3	0	15	15	100
104	2	4	0	0	0	0	3		104	3	2	17	11	64.7059
161	1	4	40	0	2	0	5		161	3	1	12	10	83.3333
163	1	4	12.5	0	1	0	8		163	3	1	15	25	166.667
167	0	4	33.3333	0	1	0	3		167	3	0	12	7	58.3333
169	2	4	66.6667	66.6667	2	2	3		169	3	2	16	10	62.5
171	2	4	33.3333	0	1	0	3		171	3	2	14	10	71.4286
176	2	4	33.3333	0	1	0	3		176	3	2	23	11	47.8261
178	2	4	50	30	5	3	10		178	3	2	14	23	164.286
179	1	4	55.5556	11.1111	5	1	9		179	3	1	20	14	70
180	2	4	31.8182	22.7273	7	5	22		180	3	2	40	39	97.5
181	0	4	36.3636	27.2727	4	3	11		181	3	0	30	12	40
182	1	4	40	0	2	0	5		182	3	1	9	15	166.667
									64	4	0	8	10	125
									68	4	0	8	9	112.5
									93	4	1	10	15	150
									100	4	0	15	20	133.333
									101	4	1	14	7	50
									102	4	0	18	15	83.3333
									104	4	2	13	8	61.5385
									161	4	1	7	7	100
									163	4	1	16	10	62.5
									167	4	0	10	7	70
									169	4	2	10	9	90
									171	4	2	20	10	50
									176	4	2	13	13	100
									178	4	2	20	23	115
									179	4	1	20	19	95
									180	4	2	40	43	107.5
									181	4	1	33	31	93.9394
									182	4	0	15	14	93.3333

## Sheet: Fig 2
anim	TREAT	per	day	weight	ADGp
64	CON	0	1	332
68	CON	0	1	364.667
93	T12	0	1	323.667
100	CON	0	1	386.333
101	T12	0	1	363.667
102	CON	0	1	391
104	T24	0	1	391
161	T12	0	1	385.667
163	T12	0	1	383.333
167	CON	0	1	366
169	T24	0	1	321.333
171	T24	0	1	368.667
176	T24	0	1	374
178	T24	0	1	313
179	T12	0	1	337
180	T24	0	1	372.333
181	CON	0	1	288.667
182	T12	0	1	287.667
64	CON	1	43	335.333	0.0775194
68	CON	1	43	380.333	0.364341
93	T12	1	43	348.333	0.573643
100	CON	1	43	395	0.20155
101	T12	1	43	400.333	0.852713
102	CON	1	43	410.667	0.457364
104	T24	1	43	431	0.930233
161	T12	1	43	404.333	0.434109
163	T12	1	43	408	0.573643
167	CON	1	43	382.333	0.379845
169	T24	1	43	348	0.620155
171	T24	1	43	389.667	0.488372
176	T24	1	43	397	0.534884
178	T24	1	43	353.333	0.937984
179	T12	1	43	370.333	0.775194
180	T24	1	43	391	0.434109
181	CON	1	43	308.333	0.457364
182	T12	1	43	315.667	0.651163
64	CON	2	19	341	0.298246
68	CON	2	19	385.333	0.263158
93	T12	2	19	351.333	0.157895
100	CON	2	19	403	0.421053
101	T12	2	19	416.333	0.842105
102	CON	2	19	421.333	0.561404
104	T24	2	19	439	0.421053
161	T12	2	19	411.667	0.385965
163	T12	2	19	419.333	0.596491
167	CON	2	19	394.333	0.631579
169	T24	2	19	369.667	1.14035
171	T24	2	19	405	0.807018
176	T24	2	19	401	0.210526
178	T24	2	19	364.333	0.578947
179	T12	2	19	375.333	0.263158
180	T24	2	19	405.667	0.77193
181	CON	2	19	326.667	0.964912
182	T12	2	19	325	0.491228
64	CON	3	14	344.333	0.238095
68	CON	3	14	388.333	0.214286
93	T12	3	14	360.333	0.642857
100	CON	3	14	417	1
101	T12	3	14	426.333	0.714286
102	CON	3	14	427	0.404762
104	T24	3	14	452.667	0.97619
161	T12	3	14	421	0.666667
163	T12	3	14	425	0.404762
167	CON	3	14	392.333	-0.142857
169	T24	3	14	378.333	0.619048
171	T24	3	14	409.333	0.309524
176	T24	3	14	407.333	0.452381
178	T24	3	14	380.333	1.14286
179	T12	3	14	386.333	0.785714
180	T24	3	14	418.667	0.928571
181	CON	3	14	333.667	0.5
182	T12	3	14	339.667	1.04762
64	CON	4	15	346	0.111111
68	CON	4	15	396	0.511111
93	T12	4	15	364.333	0.266667
100	CON	4	15	423.333	0.422222
101	T12	4	15	444	1.17778
102	CON	4	15	432.667	0.377778
104	T24	4	15	465	0.822222
161	T12	4	15	433	0.8
163	T12	4	15	430.667	0.377778
167	CON	4	15	405.5	0.877778
169	T24	4	15	398	1.31111
171	T24	4	15	422.667	0.888889
176	T24	4	15	422.667	1.02222
178	T24	4	15	382.667	0.155556
179	T12	4	15	399	0.844444
180	T24	4	15	427.333	0.577778
181	CON	4	15	343.333	0.644444
182	T12	4	15	346.667	0.466667

## Sheet: Fig 5
Anim	Treat	BMP15	GDF9
180	2	0.774856	0.00582713
163	1	0.236351	0.00071044
179	1	1.21926	0.0373953
104	2	0.186468	0.00320602
181	0	0.227825	0.00354254
102	0	0.0158871	0.000683392
64	0	0.573554	0.0105107
161	1	0.0882047	0.00194232
101	1	0.139467	0.0137065
182	1	0.16471	0.00854917
171	2	0.0375251	0.000245839
167	0	0.322641	0.00895556
169	2	0.462973	0.0242983
93	1	2.90593	0.21198
